# Supplementary material for: Dissecting the differential performance of contrasting stay-green and stem reserve mobilization wheat (Triticum aestivum L.) genotypes – Validation of GWAS analysis
Source: PLoS One. 2026 Jan 5;21(1):e0339374. doi: 10.1371/journal.pone.0339374 (PMC12768281; doi:10.1371/journal.pone.0339374)
Supplement: S3 Fig — B. In Silico gene expression analysis for soil plant analysis development value (SPAD). C. In Silico gene expression analysis for normalized difference vegetation index (NDVI). D. In Silico gene expression analysis for stem reserve mobilization (SRM). (ZIP) [file pone.0339374.s003.zip]

Archive with 4 entries (4 files):
- S3A_ Fig.tif
- S3B_ Fig.tif
- S3C_ Fig.tif
- S3D_ Fig.tif
