# Supplementary material for: Dissecting the differential performance of contrasting stay-green and stem reserve mobilization wheat (Triticum aestivum L.) genotypes – Validation of GWAS analysis
Source: PLoS One. 2026 Jan 5;21(1):e0339374. doi: 10.1371/journal.pone.0339374 (PMC12768281; doi:10.1371/journal.pone.0339374)
Supplement: S2 Table — (XLSX) [file pone.0339374.s005.xlsx]

## Sheet: Sheet1
Genes	DBW309		HD3366		HPW473		HI1648		HI1654		PBW833		AKAW5099		DBW110		GW521		MACS6768		MP1369		MP1372
CT	Mean	SD	Mean	SD	Mean	SD	Mean	SD	Mean	SD	Mean	SD	Mean	SD	Mean	SD	Mean	SD	Mean	SD	Mean	SD	Mean	SD
TaPD.1	1.75607	0.210754	1.4899	0.6698	1.5254	0.562142	2.86343	0.501692	1.4827	0.656112	0.478516	0.185053	0.349616	0.0539237	1.4209	0.51539	0.597129	0.312564	1.39937	0.0547407	0.467559	0.105765	0.311606	0.188383
TaPD.2	6.33562	0.00473478	3.91	0.212624	4.72717	0.133344	4.91595	0.380067	3.3819	0.00112026	6.12723	0.0348834	1.35469	0.208694	4.74156	0.345876	1.89863	0.409271	4.78924	0.207429	1.35978	0.1508	1.72176	0.541419
TaPD.3	6.2249	0.076207	7.67824	0.00417072	8.15274	0.38543	5.38608	0.833838	5.53823	0.768018	7.9046	0.259357	4.17497	0.0825192	6.35657	0.278183	4.71026	0.474424	5.4288	0.866621	4.44656	0.278349	5.79636	0.166026
TaEIF-3.1	5.82847	0.915991	5.34493	0.822641	6.22028	0.625564	6.0376	1.7709	5.39561	2.30859	3.71741	1.46958	1.56716	0.460255	1.61017	1.08212	3.00692	0.967128	2.18511	0.66864	1.51226	0.922181	2.66912	0.837055
TaEIF-3.2	6.85479	1.29938	6.83297	2.10012	6.91642	4.58614	6.42461	1.63901	5.83732	2.01543	4.90377	2.99031	5.63908	1.47187	5.79644	1.29012	3.32969	0.317901	3.00004	0.955813	3.08033	0.787093	2.75701	0.926144
TaEIF-3.3	3.74347	0.321183	3.82918	0.69922	3.94681	0.206443	1.44772	0.127404	5.68362	0.614211	4.39723	0.572497	1.51641	0.204534	2.16974	0.0708287	1.92257	0.247183	2.00226	0.626846	1.55516	0.980081	2.97837	0.0825675
TaPP2C.1	1.49152	0.268547	2.57196	0.488541	3.1917	1.04706	5.73793	0.497345	3.81312	0.821112	1.40096	0.289409	0.452957	0.452671	2.00679	0.760169	0.44279	0.0893695	0.9493	0.277487	1.98861	1.02094	0.942579	0.425562
TaPP2C.2	5.4715	0.528863	2.9415	1.33937	3.3864	3.024	6.81533	2.43249	4.56463	2.61303	1.74124	0.710372	1.34367	0.490903	3.62446	2.32292	1.22169	0.579984	3.17259	0.191598	2.20818	0.111651	2.76857	0.433958
TaPP2C.3	7.24269	0.528863	4.36548	1.33937	4.18629	3.024	3.23722	2.43249	3.75398	2.61303	1.8293	0.710372	1.92342	0.490903	1.32699	2.32292	3.56773	0.579984	3.54335	0.191598	1.03636	0.111651	3.28816	0.433958
TaFBP.1	1.90474	1.09525	1.61522	0.76176	0.706914	0.0723373	3.67756	0.0756993	3.1434	1.17672	1.27306	0.155371	1.76033	0.125116	1.24718	0.364186	0.41062	0.240226	1.72175	0.379283	1.19415	0.259416	0.419544	0.218531
TaFBP.2	2.86609	0.349208	3.69102	2.8148	1.56503	1.05275	3.94498	0.462489	4.74751	1.43886	2.37034	1.87688	0.527284	0.0169806	4.05097	0.140845	3.50847	3.63694	3.33949	1.36669	4.33066	3.11073	2.82043	0.487225
TaFBP.3	3.93611	1.21894	2.63433	1.08758	2.01918	0.651309	0.415111	0.265497	6.35869	1.4791	2.58855	0.0745826	1.76155	0.316798	1.32456	0.192346	3.04397	1.08141	1.47709	0.921345	1.20398	0.725264	2.27351	0.366759
TaCSL.1	0.129182	0.00279306	2.67543	1.15872	0.618858	0.199327	1.09276	0.477299	0.115922	0.0225917	1.82479	0.748357	3.05932	1.87968	0.0388213	0.00755858	1.26004	0.940335	1.82204	2.04651	0.0336152	0.0173847	1.35761	1.22924
TaCSL.2	4.39048	0.627499	3.39042	0.794769	1.89967	0.497107	1.57632	0.508977	1.98066	0.495018	3.06601	0.283711	3.42985	1.23601	0.33763	0.367331	2.49259	0.544146	2.87983	0.964184	0.399715	0.0581914	2.65103	0.456158
TaCSL.3	1.12602	0.615292	5.06309	1.06164	1.69243	0.291712	1.90147	0.44166	2.73955	0.097574	3.19835	2.14542	0.923996	0.151122	3.61895	0.0580545	1.69235	1.02361	1.50649	0.629532	0.491687	0.150839	1.05071	0.249634
SPAD
TaE3-ubiquitin.1	1.33712	0.58254	1.44427	0.369764	3.49724	1.41748	4.24216	0.724195	4.60176	1.88039	1.13778	0.0320068	2.70169	0.579358	2.11352	0.0349754	1.78886	1.22929	2.98149	0.334227	1.40895	0.341781	0.378687	0.0552526
TaE3-ubiquitin.2	6.64488	2.75394	5.62562	2.76642	4.3702	3.69518	7.02466	2.13461	6.20289	1.02682	3.81249	1.06009	3.51864	0.0673475	4.54756	0.144801	2.33765	0.459683	3.90975	0.768756	3.30657	0.102374	3.8988	1.13082
TaE3-ubiquitin.3	4.54835	1.7639	4.85409	2.60614	4.78402	0.151799	6.20972	1.00364	10.027	0.443119	6.63799	3.98037	1.69624	0.618431	1.4212	0.637801	1.49694	0.151483	3.42609	1.35914	1.05221	0.541859	3.22392	0.125065
TaPPR.1	4.39892	0.226995	1.85338	0.789805	3.38679	0.0853428	5.71536	1.65987	1.63678	0.531151	4.71394	0.33614	0.50977	0.186155	2.66213	0.776617	0.456152	0.163542	1.56898	0.273146	0.698502	0.167415	1.23782	0.286022
TaPPR.2	2.64201	0.65251	2.51071	0.214194	0.991434	0.830606	0.907456	0.58623	1.19586	0.195212	2.59665	0.057357	1.64088	0.386731	4.77282	1.3634	1.98818	1.17038	2.00405	0.199014	4.8696	1.43779	3.67721	0.894339
TaPPR.3	2.43843	0.177076	1.93476	0.692365	2.59766	0.254221	2.93483	0.095293	1.86996	0.032616	3.49717	0.625832	3.00495	1.03745	5.14791	1.30624	4.17654	0.193651	8.29567	1.9403	10.6838	0.224126	7.16068	0.947894
TaCKX11.1	0.79154	0.114929	0.175772	0.150654	0.979098	0.611859	0.598315	0.177478	1.09395	0.0658305	0.889397	0.0314116	3.2327	0.0915737	2.9617	0.445931	2.06673	0.831381	2.25245	0.326175	4.24856	1.73631	1.2667	0.0371668
TaCKX11.2	2.4135	0.204743	1.88708	0.231821	2.12348	0.313777	2.37474	0.669355	2.46095	0.465825	2.10565	0.487237	5.27436	1.58341	4.52074	0.244243	4.08753	2.20457	5.37457	0.994572	6.37908	0.0418798	4.59594	1.65034
TaCKX11.3	4.86236	1.07925	5.28845	0.756008	4.27616	0.0234613	4.17288	0.576507	6.9239	2.1982	5.21151	1.46278	8.74073	1.65345	11.9191	0.666179	14.3245	0.0652418	11.0634	1.41169	14.7027	0.774533	8.62517	0.145228
NDVI
TaMYB.1	3.39602	0.144731	2.00339	0.889062	2.21559	0.594783	4.41813	0.530027	1.43616	0.118299	2.38605	0.567883	1.75721	0.0176431	0.936187	0.0177706	1.05818	0.148261	1.76417	0.0875217	0.935114	0.217228	0.301651	0.0388415
TaMYB.2	3.72018	1.2073	4.83671	3.25378	5.45122	0.00733457	5.01583	1.77324	1.35918	0.621619	3.36838	0.634753	1.82757	0.711654	0.751477	0.354673	0.899169	0.876898	3.30458	0.0248171	1.68094	0.249183	2.75584	0.251286
TaMYB.3	2.38528	0.243554	3.04097	0.362615	4.20058	1.07519	4.45551	0.063336	3.08924	0.443333	2.23247	0.479465	2.26404	0.756821	2.35783	1.36052	3.93722	0.387867	1.87226	0.818592	1.75743	0.231775	2.30671	0.109885
TaCAAT-like.1	1.01454	0.0894884	0.175752	0.107868	0.893441	0.0661415	1.40763	0.209842	1.70873	0.0438517	1.95389	1.07465	1.76273	0.391014	3.03597	0.013546	1.74303	0.0190124	2.80334	0.605564	3.02942	0.213878	1.87105	0.11282
TaCAAT-like.2	1.37157	0.728208	1.90595	0.522205	1.84089	0.708764	3.08453	0.931293	2.45988	0.26688	1.78171	0.255329	2.12334	0.0622825	2.93239	0.488198	2.73698	0.136149	2.59954	0.14781	2.17493	0.124347	2.23844	0.0310035
TaCAAT-like.3	1.45148	0.474915	2.379	0.259973	3.10119	0.424984	2.84509	0.338615	3.08047	0.0459887	1.41093	0.251122	1.49116	0.4357	2.07468	0.344247	1.92146	0.0969873	1.92602	0.350368	1.07962	0.236216	1.4778	0.242687
SRM
TaWAK	5.13597	0.347332	3.12754	0.37335	3.17696	0.29522	1.33239	0.0887713	4.267	1.62131	2.85162	0.4483	0.266274	0.0403828	1.69512	0.201902	1.2176	0.0915972	0.314496	0.164524	0.299654	0.0663658	0.673561	0.156146
TaSK2	3.76238	0.328123	5.60259	1.39918	7.77674	1.34363	2.18791	0.279052	0.621688	0.0122824	1.15254	0.263403	1.7534	0.23937	2.20837	0.397741	0.90204	0.0908256	0.00848701	0.00423487	0.1252	0.0137016	0.106925	0.0219795
TaABC	7.09205	3.34087	7.86084	2.68235	7.12698	0.21307	0.204741	0.0169755	0.160595	0.00692802	4.39872	0.551162	0.287211	0.0852164	1.31593	0.648904	0.450757	0.448927	0.365425	0.291064	0.816738	0.240846	0.568931	0.175485
TaUGT	4.19579	0.833075	1.35228	0.881237	1.92585	0.111386	0.846809	0.359882	0.575389	0.626062	3.88259	1.12077	0.511153	0.284487	0.247349	0.0783049	0.0778636	0.0782825	0.0423002	0.0178664	0.767756	0.253205	0.363199	0.142706
